# Supplementary material for: The Role of Maternal Homocysteine Concentration in Pregnancy Complications: A Systematic Review and Meta-Analysis
Source: J Clin Med. 2026 Apr 23;15(9):3216. doi: 10.3390/jcm15093216 (PMC13163356; doi:10.3390/jcm15093216)
Supplement: Supplementary file 1 [file jcm-15-03216-s001.zip]

Archive with 6 entries (6 files):
- Supplementary File S1_04-03-26.pdf
- Supplementary File S2_ 04-03-26.pdf
- Supplementary File S3_04-03-26.pdf
- Supplementary File S4_04-03-26.pdf
- Supplementary File S5_04-03-26.pdf
- Supplementary File S6_04-03-26.pdf
